# Supplementary material for: Smallpox vaccination campaigns resulted in age-associated population cross-immunity against monkeypox virus
Source: J Gen Virol. 2024 Jun 11;105(6):001999. doi: 10.1099/jgv.0.001999 (PMC11261722; doi:10.1099/jgv.0.001999)
Supplement: Uncited Table S1. [file jgv-105-01999-s002.xlsx]

## Sheet: Supplementary_Table
SampleID	Sex	Age group	Age	A29L	A35R	B6R	E8L	M1R	A27L	A33R	B5R	D8L	L1R	MPXV %Neut	MPXV 1:25	MPXV 1:125	MPXV 1:625	MPXV 1:3125	VACV 1:25	VACV 1:125	VACV 1:625	VACV 1:3125
RG14847	Female	1919-1925	101	72.07	181.73	202.2	98.83	351.42	70.48	176.97	239.71	80.42	291.19	77.14
RG38325	Male	1919-1925	101	273.97	5703.39	512.24	1537.53	630.06	110.9	6246.38	562.91	5737.73	582.79	62.38
RG16456	Female	1919-1925	101	168.96	2088.26	266.95	257.2	454.13	165.61	2191.56	343.19	344.36	438.89	53.75
RG45401	Male	1919-1925	100	149.54	5241.64	10950.5	5048.05	1499.19	139.97	4756.4	10024.5	6227.61	1575.79	25.74
RG22296	Female	1919-1925	99	224.06	483.96	1329.09	297.87	886.41	154.96	822.87	1224.09	2354.62	704.01	82.56	76.13	60.68	2.64	4.4	59.37	36.25	25.79	45.86
RG38700	Female	1919-1925	99	150.27	51.14	35.19	393.12	240.87	134.44	36.91	162.2	2541.92	176.36	79.54
RG27519	Female	1919-1925	99	1431.42	30774.4	2261.43	915.74	2357.03	1505.03	39956.5	2776.17	2160.21	2197.28	76.81
RG24933	Female	1919-1925	99	208.19	366.98	250.24	268.99	1770.88	252.47	285.18	257.44	354.86	1269.59	61.2
RG44078	Male	1919-1925	99	111.03	8124.5	1090.85	278.27	634.88	50.13	8129.62	1624.44	395.03	462.21	56.44
RG43787	Male	1919-1925	99	150.54	4118.7	1636.99	193.2	1071.43	150.39	4647.53	2069.45	295.13	772.29	26.73
RG32965	Female	1919-1925	99	54.97	1836.43	3929.68	570.1	529.6	58.81	2970.98	3805.42	1060.86	512.57	25.48
RG08300	Male	1919-1925	98	1027.47	36174.2	9044.07	1015.99	8906.97	729.36	44345.4	12668.2	1671.19	11266.4	73.1
RG32313	Female	1919-1925	98	207.78	975.09	1299.26	21036.6	1439.8	178.16	1246.58	2339.84	38077.1	1290.8	66.88
RG31144	Female	1919-1925	98	421.52	9510.09	1960.81	4092.28	32152.6	460.7	13093.2	2005.81	923.67	59198.9	61.74
RG18760	Female	1919-1925	98	172.89	881.08	586.51	1772.72	3203.49	186.67	829.52	1696.14	975.32	2262.98	53.23
RG17434	Male	1919-1925	98	128.92	548.34	1642	6223.86	620.52	124.65	670.85	1611.8	8433.43	584.78	33.16
RG30483	Female	1919-1925	98	263.49	6615.34	1525.5	397.54	1783.33	157.17	7850.74	1614.96	697.37	1552.71	26.92
RG39206	Female	1919-1925	97	107.43	121.1	122.69	739.68	2235.87	89.94	110.18	114.11	878.42	2254.99	76.57
RG23914	Female	1919-1925	97	139.39	362.84	297.63	250.06	1038.5	131.4	313.59	378.11	177.28	719.81	64.01
RG28832	Male	1919-1925	97	1104.5	663.15	457.86	1210.8	1534	1472.37	940.22	524.29	3055.13	1332.76	62.34
RG18528	Female	1919-1925	97	376.63	11569.8	2111.6	653.06	2836.81	363.41	12764.5	1948.76	983.89	2567.21	59.51
RG27944	Male	1919-1925	97	106.6	626.4	525.49	1295.09	592.74	87.17	596.58	520.31	1629.74	525.38	48.24
RG43555	Male	1919-1925	97	1432.13	1493.73	1228.75	1787.08	458.99	1340.43	13864.2	1453.27	2438.92	418.38	44.55
RG04355	Male	1919-1925	97	323.73	2294.85	688.79	130.24	328.09	351.92	9342.53	654.2	160.65	282.79	27.57
RG44868	Male	1919-1925	97	106.59	922.1	247.32	282.07	243.58	104.65	1296.98	1479.57	487.12	188.79	14.19
RG13612	Male	1919-1925	96	292.78	5732.86	2335.13	21892.2	386.28	270.79	5362.34	2124.39	16922.7	273.64	86.88	75.9	63.86	17.38	0	74.35	50.12	28.84	0
RG09455	Female	1919-1925	96	119.79	3060.83	115.49	357.28	10232.6	110.7	3573.36	147.33	395.33	20423.5	83.54	72.51	29	0	0	84.52	55.48	27.34	3.84
RG15288	Male	1919-1925	96	107.6	1355.2	1591.88	1139.89	751.61	88.81	1269.96	1787.73	2510.23	583.95	75.35
RG41553	Male	1919-1925	96	1785.68	213.78	1983	469.84	382.01	2034.85	417.44	2611.11	2115.94	360.69	74.26
RG24106	Female	1919-1925	96	228.97	691.21	241.97	1052.54	408.68	212.56	816.01	280.57	1492.97	268.37	68.46
RG23452	Female	1919-1925	96	101.53	1466.55	2584.27	621.24	605.95	123.49	8304.53	2121.09	969.45	512.13	61.6
RG15682	Male	1919-1925	96	94.24	2352.78	710.97	1516.68	140.8	70.53	2390.36	733.42	1898.05	132.84	59.64
RG01937	Male	1919-1925	96	220.14	1172.87	1112.77	609.26	699.5	216.05	1132.89	1370.83	1549.89	571.75	57.35
RG20060	Male	1919-1925	96	854.52	419.73	469.18	99.17	318.19	894.98	426.05	411.28	115.55	302.92	55.11
RG12183	Female	1919-1925	96	100.25	1959.94	1662.54	514.79	673.97	86.25	2026.98	1779.49	773.05	587.99	54.55
RG11523	Female	1919-1925	96	97.98	199.92	149.44	237.13	602.94	94.04	167.41	142.82	196.91	565.33	44.42
RG15706	Male	1919-1925	96	94.75	266.42	215.27	471.51	802.89	96.22	263.02	234.79	463.63	660.21	43.34
RG37001	Female	1919-1925	96	87.09	2682.69	1749.11	1718.35	192.8	5036.55	6219.27	2322.74	2113.02	160.32	34.18
RG17239	Male	1919-1925	96	621.07	415.64	2426.86	436.12	124.18	631.2	436.05	2095.92	990.97	134.84	29.43
RG30622	Male	1919-1925	96	150.45	488.76	345.31	212.65	1164.98	156.14	525.8	398.77	348.24	1058.51	12.75
RG22694	Male	1926-1930	95	5280.89	5686.01	11848.7	1022.49	2147.11	5035.65	8163.98	13433	9840.87	2269.97	79.04
RG16935	Male	1926-1930	95	4968.86	1296.44	2724.25	849.14	1364.89	4822.32	1546.48	2648.78	746.57	1386.81	77.14
RG14398	Female	1926-1930	95	133.13	701.48	1332.89	594.21	363.22	139.17	946.15	1381.15	783.66	324.01	76.34
RG10865	Female	1926-1930	95	115.28	145.26	137.03	121.19	648.81	69.99	155.35	128.88	176.99	521.1	17.56
RG33185	Female	1926-1930	95	795.21	157.4	559.47	96.55	392.52	846.39	150.19	564.31	116.67	362.4	14.86
RG27197	Female	1926-1930	94	2189.8	21559.4	4341.07	2259.94	5199.49	2259.86	25278.1	5092.54	13591.5	5662.47	80.77	77.02	45.44	17.72	25.42	80.51	47.59	49.75	9.49
RG33002	Male	1926-1930	94	6420.37	5591.25	39651.4	4439.58	349.66	6938.48	6639.36	40578.6	6790.07	291.65	70.91
RG29028	Male	1926-1930	94	698.65	13619.8	5286.23	1866.34	1710.22	684.32	19724.1	7106.8	3087.52	1755.63	69.64
RG15934	Male	1926-1930	94	1340.56	9400.39	1541.07	2514.12	473.79	1379.91	4797.96	1478.95	3091.39	435.81	67.99
RG19011	Female	1926-1930	94	2579.28	2059.86	1302.67	476.16	506.09	3114.85	65054	1748.6	19555	472.69	67.63
RG11089	Female	1926-1930	94	1904.59	5694.29	3292.36	6350.91	3021.8	1726.88	6425.81	3086.29	8245.05	2352.36	65.29
RG26909	Male	1926-1930	94	139.03	1168.27	597.34	319.21	532.73	123.39	1269.83	619.34	306.49	480.96	53.85
RG45236	Male	1926-1930	94	267.52	794.37	612.21	902.38	302.49	282.26	1028.29	963.53	1255.95	361.66	50.5
RG30908	Female	1926-1930	94	1517.23	14581.5	668.94	1009.85	756.09	1282.79	17629.5	499.96	3408.54	812.07	42.91
RG19961	Male	1926-1930	94	136.38	502.04	164.99	152.98	834.11	119.29	536.98	197.06	171.28	645.9	4.73
RG39902	Female	1926-1930	94	12.74	18.79	11.06	40.52	138.1	14.13	12.1	11.47	11.73	108.84	0
RG09729	Male	1926-1930	93	733.26	2962.92	3209.79	286.88	370.79	780.14	4465.02	2793.4	593.3	345.1	81.95	35.3	0	0	0	54.01	24.21	7.3	0
RG10839	Female	1926-1930	93	691.71	10486.5	2070.98	464.35	1432.48	507	10724.7	3353.57	689.27	1236.84	71.49
RG32795	Female	1926-1930	93	248.88	1929.52	2992.28	1520.73	728.91	260.56	1941.87	2586.16	2688.72	712.49	65.18
RG19426	Female	1926-1930	93	572.68	2655.14	2292.6	947.45	1113.36	576.06	2928.68	2738.74	1815.45	862.99	63.66
RG30422	Female	1926-1930	93	429.46	3734.42	2076.04	2609.97	1375.92	364.18	9798.29	2038.39	2557.64	1228.29	59.31
RG39644	Male	1926-1930	93	85.12	3828.62	740.86	316.01	357.16	41.47	4115.39	885.45	548.85	254.9	39.27
RG34239	Female	1926-1930	93	49.82	210.68	362.66	260.15	276.14	52.66	176.36	378.9	66.06	248.71	17.2
RG07846	Male	1926-1930	92	253.78	528.57	1939.65	3808.98	1258.08	208.38	498.92	2028.33	13275.1	1135.24	82.65	71.98	0	0	19.97	63.02	30.78	20.19	62.17
RG34564	Female	1926-1930	92	495.84	1450.05	1833.9	2583.34	855.26	542.19	1673.48	3186.12	5266.12	891.06	72.82
RG35648	Male	1926-1930	92	228.13	88.86	3667.03	234.91	95.97	937.33	108.99	5309.36	358.48	99.51	62.28
RG38780	Male	1926-1930	92	505.1	96.4	3255.5	10506.1	236.14	404.85	109.76	3812.33	16421.2	184.4	28.38
RG12722	Female	1926-1930	92	170.56	594.52	48.93	59.35	274.08	243.69	508.07	57.72	73.61	207.77	26.03
RG44966	Female	1926-1930	92	467.29	15839.2	5553.4	2077.35	1516.55	390.39	20182.4	5628.44	2946.81	1180.28	6.27
RG14667	Female	1926-1930	91	1011.48	88534.9	3306.13	115600	1870.43	719.24	356208	3094.66	22757.8	2136.39	88.67	77.57	60.88	0	0	67.39	43.33	11.45	0
RG09285	Male	1926-1930	91	282.25	3087.86	8194.35	2269.07	1602.74	312.47	3393.57	10786.9	2708.64	1510.88	76.11
RG26227	Male	1926-1930	91	4603.76	3848.95	3346.75	818.92	1879.87	6007.11	4165.92	3244.37	1381.65	1654.47	64.05
RG31511	Female	1926-1930	91	2538.69	1312.09	2389.8	1307.29	923.46	3267.06	1446.48	2445.59	1207.43	822.71	62.75
RG13368	Male	1926-1930	91	573.97	7231.19	447.68	2454.51	854.73	476.82	6069.41	483.8	1508.47	576.63	47.71
RG14979	Male	1926-1930	91	286.91	9286.04	2732.34	577.09	2739.83	345.2	2056.99	2427.08	559.1	2059.17	43.54
RG32637	Female	1926-1930	91	114.74	352.39	675.59	895.76	546.49	126.18	309.2	630.5	4561.72	498.13	34.18
RG18845	Male	1926-1930	91	152.19	338.4	1182.34	364.07	1115.07	127.88	406.07	1156	566.79	821.95	32.98
RG20782	Female	1926-1930	91	82.4	98.86	394.85	191.37	160.29	65.05	95.94	353.31	1192.3	118.21	23.82
RG25938	Male	1926-1930	91	124.67	268.1	168.01	205.66	520.26	128.71	264.28	368.45	208.49	426.87	16.89
RG08298	Male	1931-1935	90	248.72	2102.79	2452.53	755.84	983.95	246.61	3139.58	2986.35	1165.77	783.05	89.56	77.44	18.29	0	0	70.29	20.43	0	9.86
RG42958	Male	1931-1935	90	308.33	12782	15685.5	810.48	1061.02	260.45	15022.5	17529.5	3260.61	940.56	74.59
RG35287	Female	1931-1935	90	683.55	61039.4	2086.74	1104	276.39	724.48	56250.1	3901.18	1377.19	432.11	73.16
RG34900	Male	1931-1935	90	98.68	316.39	272.32	291.91	76.97	121.39	328.79	454.11	402.9	69.57	39.24
RG25562	Female	1931-1935	90	141.19	464.21	565.03	468.49	1865.09	168.3	467.23	578.07	665.38	1346.72	36.62
RG41005	Female	1931-1935	90	47.29	100.16	480.93	1497.9	203.37	43.32	202.28	486.9	1972.78	155.81	27.39
RG21531	Male	1931-1935	90	157.66	129.57	457.87	75.53	336.56	101.21	112.17	457.54	84.5	303.19	14.5
RG08592	Female	1931-1935	89	354.94	5236.85	3589.21	399.03	1262.12	318.91	9771.28	4253.37	415.76	1121.31	86.9	83.65	31.84	0	0	67.49	36.52	10.64	11.47
RG08868	Female	1931-1935	89	663.19	6938.11	1823.03	2194.1	5108.48	517.8	6935.69	2128.62	2374.19	4279.51	72.74
RG18274	Male	1931-1935	89	295.66	608.94	2818.22	1078.79	353.62	280.11	645.27	2948.66	2047.3	362.67	64.05
RG28826	Male	1931-1935	89	1503.01	2220.14	2508.44	680.28	3093.34	1641.43	3614.27	3455.42	1091.76	3115.07	60.67
RG31264	Male	1931-1935	89	631.99	2233.79	1855.87	1057.45	3159.04	575.46	2311.32	2035.6	1340.24	2703.27	60.12
RG19409	Female	1931-1935	89	259.04	4281.73	1004.49	574.87	386.59	239.6	8175.6	1415.97	1751.32	361.01	58.93
RG33152	Male	1931-1935	89	961.62	12712.4	4187.85	552	521.85	909.72	19131.2	5260.07	706.22	418.44	46.07
RG09799	Male	1931-1935	89	41.74	1904.45	856.38	72.77	229.2	33.48	2410.42	973.49	91.78	198.61	45.84
RG40490	Female	1931-1935	89	134.45	77.01	34.07	38.3	230.15	129.71	36.08	24.2	45.4	163.34	1.32
RG23170	Female	1931-1935	88	896.09	2843.98	15033.2	203.21	581.34	1042.65	6075.21	21374.1	825.9	478.29	89.05	80.51	71.96	57.28	5.61	71.59	37.25	10	0
RG19296	Male	1931-1935	88	533.55	24339.3	4302.13	1702.01	1143.91	590.43	38806.2	4097.6	2298.43	1133.58	81.98	80.28	48.99	0	0	74.57	53.53	17.64	20.68
RG00449	Female	1931-1935	88	122.04	1134.57	532.38	447.67	652.38	100.96	1379.8	1103.04	540.58	687.48	81.05	56.35	15.92	5.01	3.85	33.54	16.58	37.34	8.73
RG09906	Male	1931-1935	88	60.08	426.96	315.02	237.35	170.9	49.14	609.52	439.01	398.28	165.13	48.67
RG18426	Female	1931-1935	88	76.86	556.48	159.47	162.71	407.37	85.69	482.84	187.73	202.53	414.62	20.77
RG10535	Male	1931-1935	87	274.94	3725.67	1818.2	1333.74	1143.64	268.5	5231.22	2531.51	1753.08	919.83	84.25	62.55	0	0	8.95	73.22	41.02	10.17	24.63
RG06335	Female	1931-1935	87	400.55	3244.77	740.6	395.59	10567.4	568.71	19163.8	885.49	550.54	15503.8	81.49	80.15	37.44	6.53	0	89.78	63.63	34.18	1.46
RG13935	Male	1931-1935	87	554.23	3584.56	3141.84	660.67	239.09	506.85	3591.35	3330.19	1316.96	235.71	79.13
RG03332	Female	1931-1935	87	1351.99	8522.84	957.94	1976.94	2676.66	1199.65	9668.87	1105.94	2106.35	2226.12	74.67
RG17576	Female	1931-1935	87	312.08	5563.13	825.64	2514.47	2410.07	293.52	4577.47	864.31	3122.37	2735.93	55.15
RG28941	Male	1931-1935	87	978.46	847.48	900.86	1104.98	1322.51	1056.6	1389.2	1004.29	1609.39	1011.48	43.97
RG10772	Female	1931-1935	87	398.72	17833.9	1845.83	4563.92	365.86	251.43	18988.1	2099.84	23144	322.9	34.69
RG31276	Male	1931-1935	87	254.64	421.58	240.78	271.92	1194.19	251.95	392.74	283.8	331.52	1029.67	24.49
RG18299	Female	1931-1935	87	20.84	452.64	622.1	206.98	223.11	21.95	485	677.59	1782.69	197.94	17.8
RG03049	Female	1931-1935	86	46	186.94	1949.2	193.02	354.4	39.68	559.88	1807.97	224.1	294.94	78.1
RG42481	Male	1931-1935	86	2801.5	1126.79	6749.3	772.91	163.39	3297.5	1563.83	7302.27	1101.77	192.92	73.27
RG07715	Male	1931-1935	86	425.68	675.17	470.03	197.92	353.72	456.44	1915.12	536.18	297.26	322.46	72.21
RG15657	Female	1931-1935	86	70.47	811.39	274.59	87.14	182.86	48.7	784.54	232.39	54.69	151.38	71.57
RG34787	Male	1931-1935	86	91.32	1398.73	3741.72	294.74	149.88	104.75	1490.06	4605.1	483.06	112.02	55.2
RG16228	Male	1931-1935	86	509.88	199.34	168.6	273.74	124.59	37.59	227.54	166.51	389.09	142.02	49.46
RG28053	Female	1931-1935	86	898.63	1115.5	888.86	897.69	2239.56	918.46	1198.98	932.26	1109.81	1745.53	44.53
RG31240	Female	1931-1935	86	170.32	904.45	1903.39	304.98	1440.91	145.08	795.18	1872.28	355.3	1166.93	14.57
RG06987	Female	1936-1940	85	119.56	1032.35	2115.01	1074.07	659.04	107.56	1089.56	2121.07	2611.88	571.55	90.95
RG14011	Male	1936-1940	85	227.83	2203.29	383.55	522.06	1575.17	169.94	2054.67	459.22	363.77	1058.56	68.79
RG26402	Female	1936-1940	84	2167.84	28586.8	3347.68	841.39	3888.67	1858.69	31484.1	3283.2	3910.76	3325.47	83.11	83.92	67.96	39.2	0	81.87	49.76	29.2	25.67
RG37023	Male	1936-1940	84	498.06	4374.26	2122.95	540.12	275.1	587.39	7442.54	2411.05	733.3	294.06	74.26
RG19955	Female	1936-1940	84	88.22	3426.2	884.78	704.96	418.99	104.51	3774	971.88	474.99	410.09	56.95
RG39303	Male	1936-1940	84	629.4	1783.02	1034.98	291.64	405.36	648.22	2094.45	1964.98	422.65	315.59	53.47
RG44421	Female	1936-1940	84	153.99	3478.31	1525.4	5776.19	549.84	74.7	12202.1	1538.48	1457.66	436.08	50.17
RG39917	Female	1936-1940	84	208.78	16734.7	426.96	5960.72	217.55	59.6	17622.1	496.62	7972.95	185.86	34.65
RG30496	Female	1936-1940	84	129.69	405.28	347.42	209.27	1058.62	165.63	359.18	373.59	360.66	899.23	31.17
RG11285	Female	1936-1940	83	809.12	426.08	466.74	304.66	1216.54	867.63	435.27	503.66	354.89	717.81	69.83
RG07053	Male	1936-1940	83	393.44	5215.38	2673.73	386.21	1102.75	361.65	5384.62	3285.65	431.94	901.07	27.57
RG10613	Male	1936-1940	83	44.36	140.6	145.53	136.67	445.57	42.78	141.96	160.57	169.67	368.05	21.77
RG39842	Male	1936-1940	83	32.85	26.08	883.22	31.57	168.48	12.59	63.04	1175.02	45.76	145.2	18.33
RG41737	Female	1936-1940	83	76.04	149.3	70.37	113.12	659.91	71.47	157.95	94.62	159.02	544.78	8.91
RG36791	Male	1936-1940	83	50.63	837.43	1360.08	85.86	323.37	46.24	856.78	1701.92	91.82	229.98	5.82
RG08588	Female	1936-1940	82	752.57	9673.91	3593.26	1068.97	9268.23	662.13	17287	4722.13	1301.99	9050.08	87.43	65.92	0	0	0	72.81	32.27	15.01	1.3
RG02615	Female	1936-1940	82	630.66	13380.1	1155.89	327.96	1063.77	435.39	13795.4	1471.71	1126.38	759.04	86.93	71.6	28.57	0	0	71.39	37.12	16.55	26.6
RG03495	Male	1936-1940	82	900.85	1643.64	1565.31	689.27	610.68	1756.8	1972.28	1667.85	880.19	475.65	84.51	74.02	38.08	0	0	70.17	42.94	15.48	9.04
RG01328	Female	1936-1940	82	210.15	3716.43	2269.88	178.72	414.88	202.88	6064.51	2377.56	233.99	375.26	83.99	66.71	35.56	0	0	60.34	38.98	40	6.1
RG09107	Male	1936-1940	82	228.88	3752.47	2366.66	546.13	1207.38	271.1	4113.12	2611.61	695.58	1094.51	79.29
RG14125	Male	1936-1940	82	280.05	8521.98	839.27	167.93	696.91	215.71	7450.19	1055.7	210.8	389.9	78.53
RG15274	Male	1936-1940	82	326.67	22058	18629.8	1933.36	544.99	185.92	24017.1	23852.3	2206.84	367.87	73.36
RG33805	Male	1936-1940	82	488.05	1278.62	605.37	260.69	360.51	526.66	1718.05	649.46	364.52	349.21	55.63
RG30970	Female	1936-1940	82	525.11	1267.25	2634.39	806.01	1469.22	640.7	1441.79	2783.19	1222.5	1295.73	51.82
RG35550	Male	1936-1940	82	555.71	800.02	24592.5	1523.69	217.24	138.23	2703.28	37476.4	1756.94	163.2	36.59
RG16925	Female	1936-1940	82	508.4	3988.35	1264.98	379.06	1191.15	419.98	3690.9	1150.87	623.11	1153.3	35.43
RG13233	Male	1936-1940	82	98.21	178.37	104.7	171.07	563.52	89.35	156.52	157.81	145.27	683.23	34
RG10811	Female	1936-1940	82	889.23	707.86	119.67	131.22	616.17	1472.12	587.15	103	145.69	555.49	27.43
RG29085	Female	1936-1940	82	120.6	339.85	207.12	237.4	1049.47	123.78	296.67	158.99	269.58	894.39	12.35
RG44137	Female	1936-1940	82	178.31	6060.14	519	274.85	936.99	91.33	6536.38	536.31	298.4	619.3	3.3
RG08473	Male	1936-1940	81	561.93	7119.91	7040.5	3500.22	1381.96	473.05	8576.02	7341.34	5127.05	1159.55	90.44	79.71	22.83	0	0	63.77	21.3	3.48	0
RG18722	Male	1936-1940	81	1476.17	19366.9	7339.76	3072.76	11964	1673.82	22852.8	7921.75	3662.5	15266.2	80.45	78.69	53.27	19.64	0	81.65	57.34	34.18	13.8
RG42963	Male	1936-1940	81	61.14	340.5	1801.93	127.57	263.77	56.75	554.27	1794.4	328.27	211.77	72.28
RG15284	Female	1936-1940	81	74.99	344.74	16932.7	241.55	282.95	78.59	646.54	9045.79	391.41	247.75	70.78
RG27933	Male	1936-1940	81	429.08	128862	9639.95	5436.97	1633.01	478.89	139386	10327.5	7968.5	1422.84	67.9
RG22345	Male	1936-1940	81	434.44	77052.8	1237.12	698.84	1459.87	237.58	52186.8	2309.21	1185.5	2053.91	67.72
RG19659	Female	1936-1940	81	217.26	505.19	6279.22	1097.76	647.72	501.44	676.28	7092.56	2350.59	515.7	64.12
RG02986	Female	1936-1940	81	422.52	2824.67	471.83	523.35	1786.45	350.88	31763.6	342.39	802.41	1384.26	52.29
RG28528	Female	1936-1940	81	355.78	797.8	241.1	118.95	912.22	102.7	877.05	240.49	610.75	789.65	33.02
RG21503	Male	1936-1940	81	108.97	187.62	278.27	113.92	191.12	108.72	475.7	494.86	143.19	161.57	17.56
RG17856	Male	1941-1945	80	172.16	867.06	2578.08	130.88	303.73	204.75	974.67	2325.11	235.35	366.33	66.32
RG31157	Male	1941-1945	80	411.35	2294.56	789.28	1663.72	206.68	484.38	2620.82	1061.31	4456.76	224.04	62.55
RG24071	Female	1941-1945	80	120.78	600.49	803.64	214.46	942.64	150.24	414.77	492.43	277	706.47	37.85
RG14958	Female	1941-1945	80	231.58	1171.71	1315.19	401.09	1203.25	348.84	1237.97	1316.68	515.82	901.21	29.42
RG34588	Female	1941-1945	80	207.27	17151.6	856.86	262.92	300.69	221.53	17042.5	1368.71	275.8	317.06	23.99
RG44177	Male	1941-1945	80	89.91	537.08	317.34	252.77	1195.57	69.72	592.92	281.55	396.75	859.96	14.87
RG18830	Male	1941-1945	79	101.7	977.33	1514.39	441.62	28675.5	77.33	1273.5	1382.45	663.6	12750.9	84.12
RG05683	Female	1941-1945	79	223.95	968.55	496.72	203.35	707.7	209.88	987.78	632.43	327.45	553.65	77.87
RG11649	Male	1941-1945	79	783.78	229.19	245	179.11	605.63	638.44	220.68	234.73	185.16	472.92	66.32
RG34303	Female	1941-1945	79	1136.56	9024.74	4596.89	2211.45	255.98	1857.15	13861.6	6641.49	12477.6	354.49	40.98
RG11833	Female	1941-1945	78	225.73	3999.38	6237.69	1553.19	518.17	178.09	3200.49	6407.29	3748.74	428.81	78.72
RG24513	Male	1941-1945	78	187.69	2334.59	6421.91	94032.4	331.02	138.71	4323.59	6509.78	26108.4	303.35	77.74
RG11610	Male	1941-1945	78	146.64	323.26	363.31	694.01	565.86	185.97	345.85	461.82	770.14	475.47	76.65
RG44381	Male	1941-1945	78	215.18	2756.37	1983.72	120.01	409.96	282.06	2708.26	2189.45	152.16	374.47	61.72
RG11339	Male	1941-1945	78	174.46	2524.23	4153.85	366.3	765.75	146.18	2519.45	3652.79	365.85	602.89	60.12
RG36108	Male	1941-1945	78	461.13	3011.1	760.6	418	1800.26	505.41	2915.81	1329.6	456.42	1484.48	57.72
RG39388	Female	1941-1945	78	2732.54	2170.33	1100.97	1385.8	239.64	2723.09	3521.96	1228.3	1459.2	177.47	49.5
RG32402	Male	1941-1945	78	273.17	712.11	451.05	646.45	1812.06	226.29	707.84	474.91	716.9	1571.94	30.36
RG41253	Female	1941-1945	78	343.82	21290.3	915.85	897	929.87	180.22	25141.1	1095.51	961.09	951.8	30.36
RG13287	Male	1941-1945	78	70.92	213.67	129.31	297.51	639.99	70.1	180.54	207.86	1350.15	491.1	28.43
RG42303	Male	1941-1945	78	80.62	347.82	115.36	28.31	185.74	72.95	359.97	93.04	37.08	176.84	21.79
RG31456	Male	1941-1945	78	3510.67	49.31	41.67	63.58	76.48	39.42	41.29	37.52	90.26	82.13	6.88
RG13322	Female	1941-1945	77	285.21	3779.71	1443.41	1343.04	886.9	211.59	4681.08	1831.27	1634.84	738.46	78.53
RG08595	Male	1941-1945	77	216.46	3343.52	3003.16	1107.06	26132	168.22	3148.02	2719	2452.17	13017	73.1
RG09664	Female	1941-1945	77	77.9	2762.55	336.29	120.8	459.55	58.85	2440.02	341.33	255.91	416.73	72.92
RG01639	Male	1941-1945	77	467.76	4878.84	669.63	281.36	437.38	518.89	5057.93	687.2	339.16	356.21	71.24
RG12230	Male	1941-1945	77	1504.53	5809.62	6914.93	258.8	454.23	1139.12	5406.43	6502.35	456.43	388.42	58.26
RG12876	Female	1941-1945	77	148.16	757.01	423.28	417.37	1281.21	84.97	927.39	440.84	259.07	979.9	53.51
RG04223	Male	1941-1945	77	76.08	336.35	215.52	264.84	591.42	68.65	487.46	267.8	173.29	733.48	50.7
RG23756	Male	1941-1945	77	247.11	83.57	63.77	236.41	225.56	284.53	59.94	65.15	212.64	179.6	32.65
RG34770	Female	1941-1945	77	62.64	328.12	135.87	138.77	409.41	56.71	309.16	220.14	120.71	331.65	30.57
RG30347	Female	1941-1945	76	389.27	612.73	383.02	195.82	714.96	387.86	642.98	375.56	198.95	640.89	61.54
RG05322	Female	1941-1945	76	51.98	234.19	907.99	1178.89	187.82	51.74	317.95	810.27	7524.47	164.36	53.92
RG34418	Female	1941-1945	76	41.47	383.23	73.79	50.71	99.64	28.17	380.07	84.54	108.42	102.45	32.27
RG31530	Female	1941-1945	76	939.62	7021.79	210.93	185.76	421.49	926.25	7047.06	171.7	138.88	411	23.68
RG11823	Female	1941-1945	76	43.6	102.66	199.65	93.47	347.67	52.75	97.29	152.97	84.9	307.67	21.49
RG11873	Male	1941-1945	76	92.76	234.32	110.92	209.34	825.92	89.24	314.32	142.65	180.62	634.05	19.83
RG19338	Female	1941-1945	76	50.78	152.91	89.17	194.71	536.31	58	109.97	82.83	144.6	416.46	15.42
RG34415	Female	1941-1945	76	313.58	59.18	126.59	33.71	102.17	258.44	40.12	106.98	37.33	107.69	5.11
RG25085	Male	1946-1950	75	730.49	623.02	599.47	704.33	2099.68	829.3	751.05	618.05	942.26	1454.5	69.23
RG38890	Male	1946-1950	75	198.75	2309.56	522.47	145.84	299.83	157.32	2607.92	678.37	266.4	221.06	61.06
RG39359	Female	1946-1950	75	365.82	3093.99	2308.7	735.62	244	377.11	5145.82	2905	1547.2	226.18	59.08
RG23056	Male	1946-1950	75	114.91	180.6	98.09	139.88	431.16	37.6	106.05	107.78	148.83	358.52	41.56
RG31968	Female	1946-1950	75	951.89	860.1	1088.42	385.31	782.63	829.33	1068.85	1171.61	853.43	729.49	39.92
RG23905	Male	1946-1950	75	124.51	285.14	1343.32	218.16	731.27	101.7	281.88	1552.64	408.65	524.11	32.65
RG39992	Female	1946-1950	75	25.17	87.33	136.19	97.22	142.64	26.79	79.03	136.39	184.71	105.35	25.08
RG23945	Male	1946-1950	75	100.76	248.76	161.04	145.16	1009.69	120.26	221.78	183.67	194.26	631.45	23.93
RG29285	Female	1946-1950	75	327.37	14032	855.94	615.32	1236.74	183.12	14650	964.24	661.36	1016.74	4.05
RG08677	Male	1946-1950	74	1888.57	66621.9	5133.34	16466.4	2489.03	1227.01	62865.2	5194.86	13748	1853.55	87.08	62.13	14.11	0	0	71.28	30.85	25.53	6.5
RG12806	Male	1946-1950	74	113.48	850.27	339.3	462.68	671.96	94.25	792.18	329.04	439.59	518.81	60.12
RG34994	Male	1946-1950	74	2419.26	7599.72	150.31	56.62	186.14	2603.66	6342.92	186.74	166.28	146.06	40.51
RG27996	Female	1946-1950	74	218.39	2137.37	275.89	322.83	1187.39	188.09	1528.12	299.51	389.78	1005.73	38.59
RG41115	Male	1946-1950	74	41.5	58.77	28.18	41.86	356.45	29.05	34.24	28.94	52.6	234.22	34.98
RG26951	Female	1946-1950	74	755.15	511.43	344.17	305.14	1252.39	360.98	572.03	260.17	393.46	1027.81	24.41
RG32162	Female	1946-1950	74	345.1	121.88	185.79	706.79	256.43	240.57	123.38	175.17	1066.61	242.67	14.65
RG30850	Male	1946-1950	74	72.9	89.29	576.91	476.99	76.54	81.18	94.66	609.34	830.13	81.35	12.55
RG38977	Male	1946-1950	74	35.82	56.15	50.12	31.93	176.67	122.43	35.55	30.96	45.13	166.18	0
RG34817	Female	1946-1950	73	72.36	204.62	395.71	165.81	77.72	111.58	386.31	528.06	189.48	80.62	60.72
RG20045	Female	1946-1950	73	73.56	173.74	222.9	210.5	659.94	73.88	153.35	234.06	301.56	506.41	22.44
RG29636	Female	1946-1950	73	97.43	272.2	180.85	185.06	751.5	92.37	248.52	167.7	200.15	674.07	19.84
RG42621	Male	1946-1950	73	103.42	721.34	523.43	49.78	936.4	106.53	832.97	547.55	61.76	1120.01	11.22
RG39094	Male	1946-1950	73	37.07	22.61	22.82	28.43	96.47	28.62	16.22	14.2	42.62	83.09	6.77
RG31266	Female	1946-1950	73	90.85	187.34	105.26	136.3	546.25	69.58	165.31	111.79	121.3	536.14	5.06
RG22488	Female	1946-1950	72	419.35	648.74	223.16	187.02	286.24	400.07	1291.08	178.43	193.07	249.92	66.79
RG05154	Male	1946-1950	72	436.37	909.19	787.71	208.36	1415.03	397.71	973.92	1011.63	294.54	1306.59	57.95
RG40344	Male	1946-1950	72	277.48	1351.57	216.44	1237.27	184.57	315.4	1411	257.01	1163.42	116.32	40.92
RG45316	Female	1946-1950	72	149.81	117.1	81.09	58.41	152.39	197.59	108.66	68.67	62.63	165.37	29.7
RG25039	Female	1946-1950	72	78.74	319.67	288.45	181.09	1068.41	85.78	234.11	285.43	240.89	818.39	20.23
RG11859	Female	1946-1950	71	167.6	552.85	4477.91	187.08	783.82	160.74	800.42	4961.55	257.74	569.08	86.36	82.44	25.3	0	0	62.65	21.51	5.56	0
RG24888	Male	1946-1950	71	1570.58	15239.4	2996.3	2373.66	5186.1	1377.9	16718.6	3272.57	6145.39	3758.83	81.27	77.66	54.17	19.77	8.6	78.48	47.22	11.77	2.15
RG01226	Female	1946-1950	71	315.74	760.83	581.53	745.89	2304.74	318.96	395.69	369.56	701.01	1623.52	64.38
RG23613	Female	1946-1950	71	63.19	130.73	73.47	71.21	307.02	47.8	90.62	68.19	93.47	265.24	64.38
RG09036	Male	1946-1950	71	183.42	3233.66	7424.7	2656.98	211.55	166.98	2972.69	8028.51	3090.31	162.84	60.88
RG45328	Male	1946-1950	71	1344.89	1749.94	1652.95	812.45	435.55	1445.96	3611.22	1537.16	1049.61	462.71	53.47
RG39565	Male	1946-1950	71	699.1	2555.62	1770.78	204.86	355.64	682.15	2739.14	1812.21	170.1	312.05	45.54
RG20558	Female	1946-1950	71	38.06	9.97	6.41	6.8	42.39	32.35	8.47	3.83	6.52	28.6	40.61
RG36811	Female	1946-1950	71	26.31	100.79	25.74	28.98	171.71	21.66	78.63	45.1	28.52	144.34	31.65
RG16701	Male	1946-1950	71	22.87	48.81	29.69	5696.81	100.52	23.86	37.52	30.82	5106.14	105.43	26.44
RG29436	Female	1946-1950	71	90.72	194.25	482.92	110.59	400.62	90.87	130.22	340.08	154.89	457.39	9.51
RG23197	Male	1951-1955	70	159.45	2777.53	358.52	252.93	408.74	171.4	4919.95	417.36	1401.07	407.86	74.58
RG16446	Female	1951-1955	70	185.71	1376.62	609.9	1558	902.42	194.41	1777.46	563.73	2239.41	870.28	60.54
RG35040	Male	1951-1955	70	36.4	216.67	330.74	110.88	45.52	36.76	228.63	318.33	44.68	38.79	41.27
RG12829	Male	1951-1955	70	64.04	271.41	295.22	55.2	206.56	68.05	359.69	450.58	59.98	177.44	16.74
RG38982	Male	1951-1955	70	39.38	45.1	29.29	246.74	272.59	39.09	32.35	30.33	152.5	187.37	15.18
RG38109	Female	1951-1955	70	267.52	89.7	52.64	100.5	239.43	69.87	56.59	63.88	93.93	199.44	11.01
RG36619	Female	1951-1955	70	88.91	118.85	71.61	107.18	306.39	82.15	90.95	77.51	115.96	252.26	5.82
RG12513	Male	1951-1955	69	125.2	241.94	150.82	177.3	699.63	97.49	187.2	144.51	212.02	515.18	65.08
RG33874	Female	1951-1955	69	251.99	3289.64	1010.09	309.75	343.07	525.96	3627.5	1081.19	169.57	324.68	41.61
RG31947	Female	1951-1955	69	561.71	4250.36	35471.3	2782.3	814.51	463.76	5022.77	37943.7	3029.82	612.66	41.19
RG24817	Male	1951-1955	69	188.17	518.2	656.43	415.07	2030.09	184.5	586.8	750.41	457.8	1412.83	32.11
RG27699	Male	1951-1955	69	169.93	577.33	385.61	261.46	1866.36	198.53	604.05	576.36	346.55	1698.05	29.68
RG31040	Female	1951-1955	69	139.43	329.92	175.17	248.31	1053.92	104.06	301.88	188.44	187.6	862.05	20.24
RG20686	Male	1951-1955	69	32.14	72.41	53.09	50.94	251.79	28.18	56.81	47.91	65.89	219.49	18.32
RG35037	Male	1951-1955	69	31.99	45.4	29.92	191.44	150.76	27	29.65	28.06	208.36	130.16	15.81
RG40098	Male	1951-1955	69	49.91	45.86	32.65	97.07	264.57	61.96	34.87	24.82	66.59	179.31	4.95
RG38356	Male	1951-1955	68	262.84	2044.27	224.97	1113.78	404	667.75	3600.35	330.52	1698.38	308.32	45.54
RG38749	Female	1951-1955	68	15.03	27.16	313.71	175.24	158.18	19.41	18.37	148.95	178.78	105.77	28.05
RG28767	Female	1951-1955	68	223.85	1064.18	684.03	1153.76	1112.7	273.34	2506.52	682.47	1592.5	934.63	22.45
RG04835	Male	1951-1955	68	31.74	52.61	34.81	44.86	171.27	26.95	46.02	37.06	50.12	140.28	17.51
RG37406	Female	1951-1955	68	57.14	37.04	25.48	29.11	124.53	77.71	27.1	40.62	48.77	108.15	15.84
RG20751	Male	1951-1955	68	55.11	182.89	78.48	145.23	610.69	38.76	86.7	81.13	136.23	468.05	12.67
RG38932	Female	1951-1955	68	433.6	100.05	77.62	76.38	484.47	220.93	72.8	70.34	176.68	331.7	11.22
RG39615	Male	1951-1955	68	67.81	31.91	42.91	33.48	165.87	63.97	25.04	25.9	103.71	119.51	10.89
RG22237	Female	1951-1955	67	228.26	836.93	274.21	800.11	999.49	239.97	779.85	324.89	1000.96	710	89.05	78.24	35.65	0	0	71.88	32.46	20.58	0
RG04555	Male	1951-1955	67	903.57	22623.7	1878.42	460.7	3385.78	180.49	22843.9	2159.75	606.47	3195.74	56.54
RG06366	Female	1951-1955	67	103.28	276.92	320.78	223.85	597.89	60.26	328.25	390.37	228.26	476.54	55.33
RG25101	Male	1951-1955	67	176.9	557.65	361.57	440.88	2343.87	145.42	487.85	449.35	400.92	1671.47	51.17
RG42294	Female	1951-1955	67	46.96	818.63	280.51	99.16	130.76	66.26	946.78	285.3	158.86	144.02	34.15
RG28189	Female	1951-1955	67	176.16	427.96	216.12	269.84	1178.69	129.09	329.86	206.49	285.26	956.03	27.27
RG19999	Female	1951-1955	67	285.18	266.81	137.28	155.33	808.17	271.16	204.69	162.18	172.47	596.45	13.74
RG36616	Female	1951-1955	67	40.34	6176.47	227.18	58.37	280.08	63.39	4935.19	224.95	68.31	207.31	2.78
RG42942	Female	1951-1955	67	35.1	58.61	43.52	62.9	236.35	28	49.05	49.23	116.19	214.59	2.31
RG29092	Female	1951-1955	66	213.64	643.11	259.67	189.83	245.52	272.83	611.33	413.81	296.48	213.09	59.51
RG17579	Male	1951-1955	66	36.7	99.78	69.95	119.59	205.89	31.53	64.15	63.99	59.81	228.92	49.04
RG09679	Male	1951-1955	66	186.93	27305	3694.45	38999.7	417.24	163.18	45412.9	3197.8	20067.5	587.89	45.66
RG18904	Female	1951-1955	66	144.55	563.34	191.37	116.67	460.97	76.72	551.4	182.77	154.03	428.96	15.53
RG31768	Male	1951-1955	66	100.18	351.77	190.98	170.62	600.81	333.44	243.12	161.5	216.15	591.13	6.16
RG25765	Male	1956-1960	65	332.15	2535.24	1562.8	583.25	3378.21	333.9	3303.9	1543.36	625.96	2121.77	65.05
RG06060	Female	1956-1960	65	305.66	401.08	2810.95	564.01	1585.97	276.65	302.69	3122.07	476.39	1168.83	63.98
RG29835	Female	1956-1960	65	132.28	307.33	193.33	149.96	749.69	91.59	264.73	191.33	170.85	677	51.42
RG00952	Female	1956-1960	65	93.9	117.18	71.42	76.61	397.57	49.91	94.2	70.87	135.43	314.55	48.37
RG00570	Female	1956-1960	65	285.25	276.19	179.15	258.16	1184.44	180.32	220.61	162.21	313.72	873.57	44.12
RG03561	Male	1956-1960	65	673.46	321.46	1451.01	437.32	465.69	787.16	544.78	1506.51	662.09	309.15	43.46
RG34547	Female	1956-1960	65	72.85	70.19	127.9	39.09	188.24	45.75	59.33	192.84	44.05	167.05	20.81
RG44487	Male	1956-1960	65	27.9	67.66	101.99	153.45	324.46	50.86	65.5	113.64	58.97	257.62	11.22
RG41291	Female	1956-1960	65	44.04	847.37	819.26	2851.52	557.19	175.07	1379.33	800.8	4926.52	596.01	0.33
RG23259	Female	1956-1960	64	685.79	3477.98	1792.08	1075.83	1149.92	629.85	3824.66	2117.62	1054.16	921.32	66.42
RG22011	Female	1956-1960	64	187.25	469.35	382.99	165.09	908.09	191.76	510.14	389.03	716.63	768.83	57.51
RG08849	Female	1956-1960	64	326.22	3792.29	2790.52	2870.6	2402.02	294.87	4398.87	2919.3	3270.73	1859.6	55.58
RG27079	Male	1956-1960	64	45.96	156.45	51.65	56.68	379.15	46.83	113.27	54.27	77.15	434.1	42.31
RG26740	Female	1956-1960	64	81.56	270.31	124.4	116.26	730.36	60.11	141.15	119.03	145.37	637.59	37.63
RG17520	Male	1956-1960	64	150.68	596.63	10361.6	530.29	2185.14	156.08	520.06	9190.06	479.6	1746.83	26.35
RG17946	Female	1956-1960	64	84.48	262.93	154.25	190.28	561.08	83.95	234.63	174.04	247.06	532.14	23.21
RG41670	Female	1956-1960	64	46.26	96.77	42.81	62.41	380.22	44.6	98.32	51.07	173.07	369.56	15.18
RG10842	Male	1956-1960	64	131.67	179.39	127.55	148.87	609.78	142.73	199.95	144.12	145.75	506.6	4.55
RG39125	Male	1956-1960	64	1521.22	412.62	505.84	592.04	583.85	1981.79	412.27	666.21	696.43	578.28	3.63
RG24528	Male	1956-1960	63	739.97	5623.96	13173.5	1369.06	671.26	816.14	9462.8	16666.6	2223.99	649.8	80.43	76.77	55.33	13.61	0	76.33	46.2	4.18	0
RG07790	Male	1956-1960	63	652.12	4647.25	7301.03	5012.35	8348.22	440.15	5280.3	8554.54	5425.22	5999.42	75.4
RG22404	Male	1956-1960	63	73.28	179.87	104.91	200.32	435.68	57.01	138.59	107.39	110.59	330.45	41
RG21074	Male	1956-1960	63	201	189.09	498.07	639.09	363.27	157.75	155.05	526.59	748.42	300	25.19
RG37368	Female	1956-1960	63	82.47	20.23	19.82	281.84	102.09	34.48	12.01	17.61	13.07	77.8	20.22
RG41729	Male	1956-1960	63	267.52	14850.7	2074.08	702.39	388.87	129.53	15793.3	2063.21	916.47	627.66	11.01
RG36604	Male	1956-1960	63	4270.69	70.66	20.41	34.63	182.21	4211.89	63.19	18.09	37.96	165.31	4.56
RG20417	Female	1956-1960	62	880.67	3475.38	6596.65	2717.42	1170.46	1171.44	4657.4	4808.8	3138.41	1046.64	64.58
RG00517	Male	1956-1960	62	63.21	406.79	744.59	332.86	476.27	61.41	478.14	813.06	2904.33	398.73	56.54
RG39181	Male	1956-1960	62	232.07	2814.35	19773.9	123720	497.39	249.58	3391.07	35472	95087.6	418.25	34.98
RG00826	Female	1956-1960	62	161.77	164.22	78.72	124.63	631.61	274.66	71.85	70.11	330.88	475.89	25.65
RG11801	Male	1956-1960	61	165.43	213.97	108.99	219.45	1015.56	155.79	175.32	140.4	220.27	911.28	70.66
RG05303	Male	1956-1960	61	75.68	159.29	113.77	159.17	357.88	74.79	124.21	104.81	156.78	293.15	21.33
RG03107	Female	1956-1960	61	102.01	194.15	138.61	123.37	644.44	67.96	158.79	142.23	171.53	512.21	20.59
RG30572	Female	1956-1960	61	78.92	89.91	41.75	67.18	160.66	97.57	60.14	35.34	41.18	155.64	20.24
RG33930	Male	1956-1960	61	31.57	94.32	70.39	37.69	239.71	33.57	63.78	50.85	40.92	212.29	18.68
RG26500	Male	1956-1960	61	200.84	540.57	320.42	373.55	1963.6	185.19	556.47	436.52	457.51	1431.54	18.39
RG43886	Male	1956-1960	61	60.1	118.04	75.99	112.21	683.69	58.76	92.04	54.09	125.41	564.92	11.57
RG40217	Female	1956-1960	61	21.67	33.7	139.98	24.2	130.23	25.26	20.77	158.26	92.14	99.69	9.24
RG06325	Female	1961-1965	60	294.38	1910.44	7216.56	576.38	2150.21	277.76	2055.21	5797.66	1344.79	1612.59	52.52
RG38602	Female	1961-1965	60	88.52	38.49	36.5	53.79	257.74	77.98	27.2	30.54	37.83	175.83	41.58
RG45026	Male	1961-1965	60	69.22	269.72	400.52	288.56	846.58	62.41	558.17	430.15	513.15	505.64	36.63
RG38877	Female	1961-1965	60	22.28	22.86	24.7	25.86	127.35	24.09	14.64	28.36	98.15	92.26	26.07
RG27566	Female	1961-1965	60	51.82	145.98	98.53	81.67	574.03	86.32	141.44	91.64	91.25	552.36	21.71
RG36742	Female	1961-1965	60	27.93	422.17	1036.65	114.49	164.26	24.91	1048	1747.66	295.15	124.35	19.49
RG03693	Female	1961-1965	60	40.65	60.15	58.62	68.04	243.35	46.92	58.61	53.59	1047.21	209.82	18.91
RG41845	Male	1961-1965	60	35.6	68.27	243.52	44.93	285.89	67.7	63.6	225.39	98.27	266.27	14.85
RG42648	Female	1961-1965	60	49.11	697.2	100.06	136.68	179.33	154.02	698.99	97.32	224.21	171.44	7.92
RG20475	Female	1961-1965	60	40.5	168.91	50.77	54.4	216.11	67.83	89.56	48.31	62.92	171.9	0
RG26151	Male	1961-1965	59	78.01	251.75	177.31	183.36	764.95	84.8	198.88	209.67	233.17	610.35	41.64
RG41984	Male	1961-1965	59	109.33	119.92	2847.29	63.52	382.61	65.28	120.8	1241.77	90.44	392.82	10.15
RG37231	Male	1961-1965	59	106.83	36.44	99.8	43.53	137.48	51.24	42.54	88.64	79.29	159.02	0
RG36887	Female	1961-1965	59	70.16	30.72	37.14	29.57	160.52	44.47	20.58	33.24	36.98	122.47	0
RG02156	Male	1961-1965	59	299.31	532.16	323.15	660.73	499.68	317.92	531.82	347.99	908.72	368.05	0
RG00676	Male	1961-1965	58	207.81	899.12	427.25	536.77	1292.73	362.03	811.24	516.73	652.02	1036.33	86.76	77.28	26.85	0	0	66.31	30.73	25.41	0
RG06171	Male	1961-1965	58	2195.62	3197.63	7634	1247.58	1406.91	2374.92	5234.06	7122.75	1622.19	1050.69	83.9	74.78	50.44	0	0	78.42	47.12	45.76	0.34
RG01660	Female	1961-1965	58	79.46	174.22	90.6	149.6	487.92	95.65	173.08	90.48	231.06	391.58	63.89
RG36681	Male	1961-1965	58	89.01	1709.31	1612.38	229.53	404.11	76.81	1849.57	2060.17	652.59	306.05	52.15
RG11888	Male	1961-1965	58	159.56	212.79	117.52	221.75	860.1	138.96	208.78	150.49	187.16	631.36	20.66
RG44950	Female	1961-1965	58	99.64	738.42	759.87	95.06	560.77	76.3	782.29	788.96	154.54	407.9	16.83
RG38789	Female	1961-1965	58	89.31	267.33	551.48	55.81	103.16	97.02	194.87	907.38	68.68	66.28	13.53
RG32620	Male	1961-1965	58	114.74	356.58	246.62	266.92	881.95	94.19	324.14	241.01	288.72	777.93	10.4
RG43843	Male	1961-1965	58	58.48	130.03	78.9	235.25	962.59	50.28	113.6	82.76	133.16	580.23	7.59
RG09054	Male	1961-1965	57	51.02	133.61	66.52	27.81	119.37	49.8	64.06	56.63	68.25	109.5	55.4
RG24006	Female	1961-1965	57	350.88	5001.54	4512.65	749.29	865.73	220.39	5131.84	3350.1	911.77	764.83	51.02
RG02864	Male	1961-1965	57	146.1	245.94	138.15	221.14	846.83	128.56	188.66	143.74	218.3	656.28	42.48
RG10976	Male	1961-1965	57	393.5	347.02	237.73	253.26	520.54	347.12	283.95	235.8	308.66	442.57	35.12
RG21504	Female	1961-1965	57	765.73	240.77	91.95	105.81	503.39	884.71	127.95	111.8	121.04	430.9	23.21
RG32289	Female	1961-1965	57	160.33	429.63	204.28	257.46	999.64	1900.33	506.63	166.45	279.66	863.36	19.04
RG36728	Male	1961-1965	57	41.64	32.35	15.32	25.05	119.72	30.36	24.14	20.17	24.01	87.43	15.95
RG44536	Female	1961-1965	57	36.9	102.77	83.86	67.28	198.93	25.94	96.24	93.08	105.77	196.49	15.81
RG02026	Female	1961-1965	56	156.78	334.37	497.99	163.32	783.95	136.98	302.83	488.08	262.61	617.01	45.75
RG06158	Male	1961-1965	56	182.96	3517.05	1428.32	483.54	1570.71	163.13	3536.56	1520.34	539.48	1105.34	43.66
RG09352	Female	1961-1965	56	44.65	116.75	90.75	79.15	494.57	58.41	239.32	78.94	93.69	419.13	33.27
RG24417	Female	1961-1965	56	49.66	283.69	487.76	200.82	160.67	44.39	307.9	587.18	359.32	159.68	29.13
RG18744	Male	1961-1965	56	203.76	329.01	181.29	204.71	1081	195.92	284.3	159.99	260.72	963.8	24.43
RG35049	Male	1961-1965	56	17.14	28.05	51.15	9.32	74.88	18.21	14.13	62.81	10	68.04	6.14
RG13549	Female	1966-1970	55	1286.65	1272.83	432.99	670.76	333.45	1171.78	1414.8	461.38	822.21	278.4	65.01
RG40235	Male	1966-1970	55	753.77	108350	3662.47	799.23	1219.8	228.05	115886	5495.51	931.49	1601.04	64.36
RG18049	Male	1966-1970	55	67.48	1775.61	430.86	889.87	192.5	75.09	2086.34	382.95	1464.4	213.33	60.21
RG26214	Male	1966-1970	55	132.99	449.03	276.34	280.79	1392.51	156.95	436.45	335.02	391.04	1070.56	45.48
RG11415	Male	1966-1970	55	806.62	24206.6	581.29	1101.44	1935.55	128.3	23016.1	570.74	1353.66	1054.18	44.63
RG06952	Female	1966-1970	55	125.1	308.77	164.27	304.88	1263.26	155.8	210.12	245.52	248.05	990.47	42.25
RG14411	Male	1966-1970	55	214.83	289.61	91.57	134.17	407.63	167.08	101.61	122.83	159.39	365.83	34.39
RG43946	Female	1966-1970	55	67.41	162.39	83.73	100.34	1025.72	57.68	155.02	82.31	151.67	552.36	27.06
RG24805	Female	1966-1970	55	233.22	754.59	413.46	591.58	3058.66	257.46	539.46	652.83	586.35	1857.53	23.58
RG28489	Male	1966-1970	55	262.27	1080.14	898.75	158.72	912.65	355.73	849.75	989.3	221.8	907.84	20.04
RG13615	Female	1966-1970	55	127.96	44.59	26.32	71.68	144.34	586.03	39.23	32.41	59.33	129.24	18.89
RG31743	Male	1966-1970	55	136.52	433.28	311.49	857.21	1292.44	135.89	446.97	281.47	321.86	1082.94	17.81
RG44800	Female	1966-1970	55	504.55	3425.26	4304.73	177.97	958.76	515.96	3981.33	4367.94	234.55	938.8	16.17
RG42166	Male	1966-1970	54	42.43	102.5	77.02	90.12	337.78	39.94	87.61	67.81	76.39	305.26	65.35
RG13369	Female	1966-1970	54	44.01	485.28	104.59	229.28	315.99	43.49	574.32	120.39	203.89	252	58.05
RG14196	Male	1966-1970	54	71.27	121.18	87.62	134.56	318.03	163.18	104.75	105.67	115.95	305.87	46.52
RG16163	Female	1966-1970	54	58.98	6815.54	236.28	49.81	210.7	33.81	5977.05	285.6	70.99	130.9	45.73
RG06665	Female	1966-1970	54	574.93	226.04	417.64	434.18	1019.69	386.19	261.81	451.26	265.08	836.96	41.65
RG38904	Male	1966-1970	54	23.61	876.14	547.9	169.86	221.04	19.63	852.97	677.26	208.5	212.12	29.37
RG13957	Female	1966-1970	53	499.59	1607.89	2957.52	537.51	1556.22	444.27	1471.01	3403.86	631.54	1340.28	83.9	58.76	2.02	0	0	57.85	30.96	10.62	10.62
RG22953	Male	1966-1970	53	77.96	130.15	139.83	96.91	404.84	38.87	87.35	119.19	104.95	298.06	59.18
RG21874	Male	1966-1970	53	38.12	2329.85	292.17	148.98	76.21	13.72	2571.08	288.97	209.45	64.21	30.29
RG32654	Male	1966-1970	53	235.54	580.67	311.82	531.66	1574.46	190.67	599.51	424.99	350.03	1311.48	25.05
RG06282	Female	1966-1970	53	58.42	73.96	47.21	107.86	292.66	39.21	52.7	65.13	71.19	252.28	20.93
RG44630	Female	1966-1970	53	689.4	48.33	28.4	31.19	196.39	36.17	44.98	26.89	42.03	163	3.15
RG11472	Female	1966-1970	52	549.28	43492	2564.49	618.73	781.64	389.31	50539.1	2641.43	854.58	544.78	75.62
RG22938	Female	1966-1970	52	186.12	206.99	166.2	159.52	690.59	100.56	188.3	230.83	251.93	482.61	53.43
RG17735	Female	1966-1970	52	49.57	81.96	48.47	79.75	178.83	66.22	56.95	50.08	56.74	209.83	53.4
RG27821	Male	1966-1970	52	228.4	791.02	558.82	233.94	844.91	260.18	308.5	545.98	199.04	651.85	47.31
RG07040	Female	1966-1970	52	1473.86	11594.8	1979.58	593.23	1035.23	1550.5	11766.2	2098.77	716.01	809.57	34.81
RG17204	Male	1966-1970	52	40.36	77.94	56.32	36.17	207.2	37.36	45.08	41.75	47.91	220.58	14.83
RG36632	Male	1966-1970	52	26.17	67.91	36.69	36.65	163.12	23.48	31.04	27.69	88.98	125.82	14.43
RG12586	Female	1966-1970	51	1361.1	47258.7	15659.5	2269.73	6795.69	871.31	64134.8	17699.5	2800.58	8386.65	89.26	84.78	35.25	4.27	0	79.13	38.12	20	0
RG35233	Male	1966-1970	51	30.84	39.35	20.08	108.51	158.8	40.77	29.6	30.5	24.28	126.66	35.44
RG22867	Female	1966-1970	51	106.44	269.71	384.98	153.49	651.75	91.52	253.26	349.86	207.23	497.8	26.9
RG43624	Male	1966-1970	51	58.22	69.69	44.53	50.01	248.3	68.05	69.58	50.53	65.53	197.9	25.08
RG04420	Male	1966-1970	51	35.46	54.98	55.73	39.35	213.1	28.34	38.37	52.01	57.5	166.08	24.14
RG40198	Female	1966-1970	51	6610.95	878.54	1167.76	48.9	313.99	6788.99	938.09	1666.62	46.88	251.91	18.15
RG18324	Female	1966-1970	51	26.99	73.59	44	82.43	178.49	25.4	69.56	43.52	108.89	167.46	16.06
RG18500	Male	1966-1970	51	108.19	251.28	169.42	195.48	710.2	94	210.47	169.8	267.66	692.94	12.04
RG01703	Female	1971-2001	49	504.22	150.53	97.78	185.28	598.16	138.94	298.71	160.34	158.75	467.07	49.35	0.41	16.37	0	0	31.97	15.98	17.93	9.07
RG40847	Male	1971-2001	49	406.94	3591.56	1668.33	683.66	248.79	483.11	3277.69	2242.03	808.96	224.21	5.61	35.56	11.04	0	0	62.36	39.28	39.06	13.46
RG43416	Female	1971-2001	48	115.58	176.06	104.51	132.93	1020.93	116.51	146.33	123.11	148.48	720.84	30.03	40.31	0	0	0	16.19	31.95	45.73	20.02
RG37570	Male	1971-2001	47	23.28	26.97	14.93	18.61	198.47	28.4	18.79	21.76	26.09	138.73	11.55	0	0.26	0	0	30.42	7.55	15.32	3.61
RG12997	Male	1971-2001	45	36.09	73.56	58.98	100.29	304.33	61.12	63.92	77.34	76.78	213.44	52.07	41.61	0	0	0	21.13	8.97	0	0
RG09475	Male	1971-2001	44	39.53	100.92	22.31	31.63	109	21.86	88.54	22.7	44.39	114.47	35.22	0	0	0	5.09	16.64	12.45	0	0
RG25736	Male	1971-2001	42	97.95	242.22	156.01	178.31	1039.24	1476.6	220.01	174.79	191.81	750.47	38.8	2.66	0	0	0	0	0	0	9.79
RG23117	Female	1971-2001	41	62.57	151.43	98.36	86.54	525.06	50.82	177.55	112.19	101.32	371	28.2	0	0	3.81	0	6.61	0	0	0
RG28155	Male	1971-2001	40	280.85	464.21	225.53	732.23	1205.96	698.87	400.99	243.92	671.34	1117.85	41.93
RG28356	Female	1971-2001	40	263.36	187.97	116.86	87.8	528.52	216.64	212.65	85.48	133.96	485.48	28.2
RG18511	Female	1971-2001	40	135.36	410.2	227.42	338.99	1159.2	127.8	395.58	275.6	345.52	1110.48	3.14	0	0	2.11	0	0	0	0	0
RG18519	Male	1971-2001	38	125.72	406.71	257.5	382.25	1128.87	139.49	345.81	283.86	311.63	1029.22	24.96	0	0	0	0	44.19	3.79	0	0
RG26065	Female	1971-2001	36	1776.88	259.48	3667.82	296.56	2056.61	2851.57	520.93	3036.99	360.36	1994	45.32	5.33	0	0	0	12.85	0	5.51	0
RG22551	Male	1971-2001	35	218.45	191.21	105.45	87.32	383.87	234.18	122.02	122.74	88.57	330.29	52.13	0	0	0	2.92	18.97	0	0	5.51
RG03595	Male	1971-2001	35	228.46	490.95	98.36	209.19	640.23	162.4	160.27	95.34	199.57	512.75	52.11	36.56	0	0	0	57.42	26.03	14.6	0
RG07333	Female	1971-2001	34	37.53	56.68	50.8	51.02	172.56	42.09	40.4	50.66	47.43	149.57	56.54	53.04	10.43	0	0.62	6.8	0	0	0
RG31230	Male	1971-2001	33	248.88	830.57	498.17	669.03	2018.76	218.7	840.42	488.19	669.32	1611.48	16.19	0.64	0	0	8.99	23.52	46.83	0	0
RG35293	Female	1971-2001	32	100.01	47.53	38.5	95.61	135.99	90.66	25.66	35.58	25.91	112.72	33.36
RG00120	Male	1971-2001	32	132.7	263.71	178.69	234.38	987.71	198.48	194.32	133.58	346.92	796.7	21.41	0	0	0	10.87	13.17	0	2.16	9.4
RG13963	Female	1971-2001	31	190.7	440.76	338.35	487.18	1604.99	188.4	350.37	373.84	388.95	1171.85	65.61	24.1	19.5	0	0	13.46	0	1.74	0
RG32479	Female	1971-2001	29	225.67	303.99	299.89	225.56	705.37	189.12	250.02	272.61	196	705.25	38.43	11.81	2.18	0	11.94	47.37	36.98	9.19	0
RG26674	Female	1971-2001	29	173.6	457.11	238.75	330.44	1428.8	176.93	406.42	227.94	353.42	1295.19	29.43	0	0	0	0	21.18	1.35	0	0
RG31756	Female	1971-2001	29	130.49	367.86	126.59	111.28	458.08	105.17	165.41	101.08	144	383.94	17.21
RG07086	Female	1971-2001	28	137.71	348.96	205.09	375.61	1096.2	178.65	343.66	229.41	359.59	925.6	38.83	0	0	0	0	26.89	14.69	13.82	8.32
RG10026	Female	1971-2001	28	115.96	202.41	102.12	173.44	850.48	111.33	166.99	107.2	158.91	697.54	30.62	0	0	0	4.97	0	0	0	0
RG20406	Male	1971-2001	28	57.14	128.16	73.67	79.31	332.4	50.05	97.9	79.23	92.28	281.42	0	0	0	0	4.7	25.95	7.47	12.12	0
RG17556	Male	1971-2001	27	44.42	86.26	51.49	73.86	270.61	42.69	77.68	61.83	122.64	268.82	18.5	18.63	0	0	0	7.24	6.08	0	7.09
RG44976	Female	1971-2001	27	80.08	100.52	63.6	76.34	411.92	65.17	96.19	58.54	94.95	330.98	11.49	38.77	2.57	0	0	7.77	16.52	8.53	27.24
RG01975	Male	1971-2001	26	104.9	86.07	63.43	80.61	305.55	172.34	59.81	61.91	82.9	274.35	29.25	0	2.48	0	9.77	21.49	20.63	29.16	20.41
RG35470	Female	1971-2001	26	18.13	21.3	13.2	22.46	94.45	19.07	14.68	10.88	38.59	72.46	2.78	0	0	0.45	0	36.43	30.96	19.58	25.49
RG20435	Female	1971-2001	25	104.73	273.65	164.05	214.9	992.74	106.13	221.22	160.13	244.67	794.4	45.8	43.35	0	0	0	40.45	1.86	14.08	0
RG12205	Male	1971-2001	25	191.43	352.76	233.84	312.68	1011.98	151.04	311.14	213.3	293.82	842.56	45.04	48.21	3.72	0	0	40.45	6.63	1.21	0
RG11190	Male	1971-2001	23	106.25	295.27	142.1	234.84	824.18	130.62	238.22	178.96	240.76	697.93	36.36	0	16.31	16.31	26.47	17.15	6.8	3.88	7.36
RG13728	Female	1971-2001	23	139.47	272.8	136.75	343.78	1283.77	142.78	226.35	214.19	234.13	1028.33	32.41	2.15	7.15	7.15	5.29	0	0	0	11.08
RG19292	Female	1971-2001	23	40.18	87.69	67.6	50.41	216.56	33.67	79.88	64.31	69.26	190.73	10.84	22.17	0	0	2.86	26.29	0	0	0
RG20102	Female	1971-2001	21	121.71	98.78	69.13	67.73	327.92	57.23	91.2	65.62	88.35	320.93	26.72	35.19	41.06	41.06	41.63	15.29	10.68	3.48	0
RG06127	Male	1971-2001	20	1999.59	527.84	378.62	430.92	1686.19	243.4	362.21	417.17	459.58	1222.34	70.82	63.54	22.21	22.21	0	57.85	43.42	31.52	0
RG00166	Female	1971-2001	20	802.64	324.17	168.9	309.91	1267.6	773.65	282.95	167.7	305.62	946.2	45.26	3.58	45.92	45.92	25.89	0	1.54	0	0
RG06810	Female	1971-2001	19	166.7	371.47	261.38	418.24	1192.52	158.21	304.74	303.68	385.11	935.61	26.96	45.83	10.27	10.27	0	46.08	16.58	4.18	0
